# Supplementary material for: Death-coping self-efficacy and its influencing factors among Chinese nurses: A cross-sectional study
Source: PLoS One. 2022 Sep 12;17(9):e0274540. doi: 10.1371/journal.pone.0274540 (PMC9467326; doi:10.1371/journal.pone.0274540)
Supplement: S1 Data — (ZIP) [file pone.0274540.s001.zip]

Archive with 3 entries (2 files):
- Dataset. SPSS file-PloS one/S1 Dataset. SPSS file-PloS one..sav
- Dataset. SPSS file-PloS one/S2 Dataset. SPSS file-PloS one..spv
- Dataset. SPSS file-PloS one/
